# Supplementary material for: Long Term Risks to Neonatal Health from Exposure to War—9 Years Long Survey of Reproductive Health and Contamination by Weapon-Delivered Heavy Metals in Gaza, Palestine
Source: Int J Environ Res Public Health. 2020 Apr 8;17(7):2538. doi: 10.3390/ijerph17072538 (PMC7177220; doi:10.3390/ijerph17072538)
Supplement: Supplementary file 1 [file ijerph-17-02538-s001.zip]

Archive with 2 entries (2 files):
- Supplementary Materials- File 1.pdf
- Supplementary Matierials- File 2.pdf
